# Supplementary material for: Electrochemotherapy in the Management of Vascular Malformations: An Updated Systematic Review
Source: Clin Pract. 2025 Dec 26;16(1):6. doi: 10.3390/clinpract16010006 (PMC12840246; doi:10.3390/clinpract16010006)
Supplement: Supplementary file 1 [file clinpract-16-00006-s001.zip]

Archive with 1 entries (1 files):
- clinpract-3957073-supplementary.pdf
